# Supplementary material for: Reverse Mutations in Pigmentation Induced by Sodium Azide in the IR64 Rice Variety
Source: Curr Issues Mol Biol. 2024 Nov 22;46(12):13328–46. doi: 10.3390/cimb46120795 (PMC11727009; doi:10.3390/cimb46120795)
Supplement: Supplementary file 1 [file cimb-46-00795-s001.zip]

Archive with 3 entries (3 files):
- 20241010 Sup Figure for cimb KJ.pdf
- 20241010 Sup Table for cimb KJ.pdf
- 20241010 Table S2 for CIMB by KJ.xlsx
