# Supplementary material for: Reverse Mutations in Pigmentation Induced by Sodium Azide in the IR64 Rice Variety
Source: Curr Issues Mol Biol. 2024 Nov 22;46(12):13328–46. doi: 10.3390/cimb46120795 (PMC11727009; doi:10.3390/cimb46120795)
Supplement: Supplementary file 1 [file cimb-46-00795-s001.zip › 20241010 Table S2 for CIMB by KJ.xlsx]

## Sheet: Table S2
				Table S2. The annotated and candidate genes from japonica and indica database
No.	Chr.	Japonica locus	Location (bp)	Annonation		No.	Indica gene ID	Gene name	location (bp)	annonation	Note
	6	RM5754	5233114-5233300	SSR marker			RM5754		6069784-6069967	SSR marker
	6	RM5754	5233116-5233302	SSR marker			RM5754		6069786-6069969	SSR marker
1	6	LOC_Os06g10210	5226417-5230646	expressed protein
2	6	LOC_Os06g10220	5236898-5239270	expressed protein		1	BGIOSGA022503	OSJNBA0016O19.37	6073382-6075808	Putative uncharacterized protein	OSJNBa0016O19.37
3	6	LOC_Os06g10230	5243240-5250844	receptor-like protein kinase 5 precursor, putative, expressed		2	BGIOSGA021705	OsI_22078	6080144-6087013	Belongs to the protein serine/threonine kinase superfamily
4	6	LOC_Os06g10240	5252679-5253095	hypothetical protein		3	BGIOSGA022504	OSJNBB0015B15.1	6089055-6089633	Putative uncharacterized protein	OSJNBa0016O19.40
5	6	LOC_Os06g10250	5257956-5260613	hypothetical protein
6	6	LOC_Os06g10260	5263604-5264959	cytochrome P450, putative
7	6	LOC_Os06g10269	5270723-5271311	hypothetical protein
8	6	LOC_Os06g10280	5275591-5284927	CDP-alcohol phosphatidyltransferase, putative, expressed		4	BGIOSGA021704	OS06G0204400	6112102-6121759	Belongs to the CDP-alcohol phosphatidyltransferase class-I family.
9	6	LOC_Os06g10290	5287462-5292461	OsFBX191 - F-box domain containing protein		5	BGIOSGA022505	OsI_22081	6124294-6133506	Putative uncharacterized protein
10	6	LOC_Os06g10300	5294023-5296674	OsFBL29 - F-box domain and LRR containing protein, expressed
11	6	LOC_Os06g10310	5299137-5300474	growth regulating factor protein, putative, expressed		6	BGIOSGA022506	GRF2	6136033-6137409	Growth-regulating factor, regulation of transcription, DNA-dependent
12	6	LOC_Os06g10320	5304529-5305732	expressed protein
13	6	LOC_Os06g10330	5306467-5306748	Myb-related protein 308, putative
14	6	LOC_Os06g10340	5307993-5309603	autophagy-related protein 12, putative, expressed		7	BGIOSGA022507		6144834-6146449	Novel protein coding
15	6	LOC_Os06g10350	5314179-5315876	Myb family transcription factor, putative, expressed		8	BGIOSGA022508	OsI_22084	6152471-6153754	DNA-binding
16	6	LOC_Os06g10355	5316479-5318012	expressed protein
17	6	LOC_Os06g10360	5322131-5325222	transposon protein, putative, CACTA, En/Spm sub-class
18	6	LOC_Os06g10370	53326809-5329732	transposon protein, putative, CACTA, En/Spm sub-class
19	6	LOC_Os06g10380	5331894-5334850	transposon protein, putative, CACTA, En/Spm sub-class
20	6	LOC_Os06g10390	5336000-5339629	retrotransposon protein, putative, unclassified		9	BGIOSGA021703	OsI_22085	6167390-6173210	Uncharacterized protein, RNase H type-1 and Reverse transcriptase domains
21	6	LOC_Os06g10400	5341446-5341820	hypothetical protein
22	6	LOC_Os06g10410	5344378-5347680	uncharacterized mscS family protein, putative, expressed		10	BGIOSGA021702	OSJNBB0015B15.25	6175972-6178945	Mechanosensitive ion channel protein
23	6	LOC_Os06g10420	5355980-5357953	nitrilase, putative, expressed		11	BGIOSGA022509	OS06G0206000	6187233-6189206	nitrogen compound metabolic process
24	6	LOC_Os06g10430	5358509-5366121	protein of unknown function DUF1296 domain containing protein, expressed		12	BGIOSGA022510	OSJNBB0015B15.30	6190012-6197039	GIP1_N domain-containing protein
25	6	LOC_Os06g10440	5368570-5371877	gb protein, putative, expressed		13	BGIOSGA022511	P0529B09.2	6200004-6202795	Putative uncharacterized protein
26	6	LOC_Os06g10450	5373770-5375783	expressed protein
27	6	LOC_Os06g10460	5385401-5386221	expressed protein
28	6	LOC_Os06g10470	5387230-5388015	ZOS6-02 - C2H2 zinc finger protein		14	BGIOSGA022512	P0529B09.8	6216364-6218978	intracellular, zinc ion binding
29	6	LOC_Os06g10480	5392252-5405652	expressed protein		15	BGIOSGA022513	OsI_22091	6223429-6236248	Belongs to the kinesin-like protein family
30	6	LOC_Os06g10510	5408027-5409031	oxidoreductase/ transition metal ion binding protein, putative, expressed		16	BGIOSGA022514	P0529B09.11	6239020-6239544	Putative uncharacterized protein
31	6	LOC_Os06g10520	5420908-5427254	pantothenate kinase, putative, expressed		17	BGIOSGA022515	P0529B09.16	6252244-6257893	coenzyme A biosynthetic process
	6	RM253	5425498-5425631	SSR marker			RM253		6257567-6257767	SSR marker
32	6	LOC_Os06g10530	5431526 - 5432214	expressed protein		18	BGIOSGA022516	P0529B09.17	6262795-6263097	Putative uncharacterized protein	Os06g0207200
						19	BGIOSGA022517	P0664C05.3	6269919-6271573	Lustrin A-like
33	6	LOC_Os06g10540	5433782 - 5433459	expressed protein		20	BGIOSGA022518	P0664C05.5	6278448 6278663	Putative uncharacterized protein P0529B09.25	Os06g0207600
34	6	LOC_Os06g10550	5441870 - 5438692	retrotransposon protein, putative, unclassified, expressed		21	BGIOSGA021701	P0664C05.6	6282085 6282190	Putative cyclic nucleotide-regulated ion channel
35	6	LOC_Os06g10560	5449104 - 5453124	leaf senescence related protein, putative, expressed		22	BGIOSGA022519		6309701 6309923	Novel protein coding
36	6	LOC_Os06g10570	5457825 - 5459266	expressed protein		23	BGIOSGA022520	OsI_22099	6327809 6327853	Putative uncharacterized protein
37	6	LOC_Os06g10580	5470876 - 5461001	cyclic nucleotide-gated ion channel, putative, expressed		24	BGIOSGA021700	OsI_22100	6329783 6329914	sequence-specific DNA binding transcription factor activity
38	6	LOC_Os06g10590	5497369 - 5498771	expressed protein
39	6	LOC_Os06g10600	5502411 - 5499342	homeobox and START domains containing protein, putative, expressed
40	6	LOC_Os06g10610	5522553 - 5523176	expressed protein		25	BGIOSGA022521	Os06g0208200	6351866 -6351892	Putative uncharacterized protein
41	6	LOC_Os06g10620	5528576 - 5523780	transcription elongation factor SPT5 homolog 1, putative, expressed		26	BGIOSGA021699	P0664C05.20	6353238-6353480	Transcription factor-like	Os06g0208300
42	6	LOC_Os06g10650	5555007 - 5559140	tyrosine phosphatase family protein, putative, expressed		27	BGIOSGA022522	OS06G0208700	6381568 6381878	protein tyrosine phosphatase activity	OS06G0208700
43	6	LOC_Os06g10660	5559909 - 5563097	lysM domain-containing GPI-anchored protein 1 precursor, putative, expressed		28	BGIOSGA022523	OS06G0208800	6386448-6387123	LysM domain-containing protein	OS06G0208800
44	6	LOC_Os06g10670	5569910 - 5571471	aspartic proteinase nepenthesin-1 precursor, putative, expressed		29	BGIOSGA022524	P0664C05.28	6396408 6397772	aspartic-type endopeptidase activity
45	6	LOC_Os06g10680	5572599 - 5573850	expressed protein
46	6	LOC_Os06g10690	5584373 - 5575867	PHD-finger domain containing protein, putative, expressed		30	BGIOSGA021698	OS06G0209300	6402914 6403009	zinc ion binding	OS06G0209300
47	6	LOC_Os06g10700	5586901 - 5586611	expressed protein		31	BGIOSGA021697	OsI_22107	6413079 6413369	Putative uncharacterized protein P0664C05.31	OS06G0209400
48	6	LOC_Os06g10710	5588196 - 5594757	expressed protein		32	BGIOSGA022525	P0664C05.34	6416201 6416506	Putative uncharacterized protein P0664C05.34
49	6	LOC_Os06g10720	5597520 - 5597825	expressed protein		33	BGIOSGA022526	OsI_22109	6421575 6422093	Putative uncharacterized protein
50	6	LOC_Os06g10730	5601748 - 5604984	expressed protein		34	BGIOSGA022527		6434480 6434738	cDNA clone:001-117-B01, full insert sequence
51	6	LOC_Os06g10740	5608404 - 5611437	transposon protein, putative, unclassified, expressed
52	6	LOC_Os06g10750	5613999 - 5617153	integral membrane protein DUF6 containing protein, expressed		35	BGIOSGA022528	OS06G0210000	6442907-6443097	WAT1-related protein	OS06G0210000
53	6	LOC_Os06g10760	5619105 - 5621750	emp24/gp25L/p24 family protein, putative, expressed		36	BGIOSGA021696	OsI_22112	6448604 6448699	Putative uncharacterized protein
54	6	LOC_Os06g10770	5621926 - 5625701	peptidase, putative, expressed		37	BGIOSGA021695	OsI_22113	6450376 6450454	Putative uncharacterized protein
55	6	LOC_Os06g10780	5629416 - 5631997	AP2 domain containing protein, expressed		38	BGIOSGA022531	OS06G0210300	6462971 6462976	sequence-specific DNA binding transcription factor activity, AP2/ERF domain-containing protein	OS06G0210300
56	6	LOC_Os06g10790	5635721 - 5633354	lectin-like receptor kinase, putative, expressed		39	BGIOSGA022529	OsI_22114	6453133 6453330	GOLD domain-containing protein
57	6	LOC_Os06g10800	5637931 - 5636936	zinc finger family protein, putative, expressed		40	BGIOSGA021694	P0021C04.11	6466097 6466792	Zinc finger-like, RING-type E3 ubiquitin transferase
58	6	LOC_Os06g10810	5638272 - 5641660	phosphate carrier protein, mitochondrial precursor, putative, expressed		41	BGIOSGA022532	P0021C04.12	6470603-6470893	Putative mitochondrial phosphate transporter	Os06g0210500
59	6	LOC_Os06g10820	5642245-5642880	helix-loop-helix DNA-binding domain containing protein, expressed		42	BGIOSGA022533	P0021C04.13	6474474 6475079	BHLH protein-like
60	6	LOC_Os06g10830	5648264 - 5650906	retrotransposon protein, putative, unclassified, expressed
61	6	LOC_Os06g10840	5653942 - 5653538	expressed protein		43	BGIOSGA022530	OsI_22115	6456132 6456295	aminoacylase activity,metallopeptidase activity
62	6	LOC_Os06g10850	5657850 - 5661265	lipase, putative, expressed		44	BGIOSGA022534	P0021C04.18	6485500-6485827	Lipase class 3-like	Os06g0210900
63	6	LOC_Os06g10860	5663968 - 5665309	glucosyltransferase, putative, expressed		45	BGIOSGA022535	Os06g0211000	6508384-6509728	Uncharacterized protein
64	6	LOC_Os06g10870	5667013 - 5665965	retrotransposon protein, putative, unclassified, expressed		46	BGIOSGA021693	NM_001187732.1	6510674-6511531	Putative uncharacterized protein	Os06g0211100
65	6	LOC_Os06g10880	5677080 - 5682126	bZIP transcription factor, putative, expressed		47	BGIOSGA022536	P0021C04.25	6521788-6522579	BZIP domain-containing protein	Os06g0211200
66	6	LOC_Os06g10890	5688535 - 5690095	sterol carrier protein-2, putative, expressed		48	BGIOSGA022537	P0021C04.26-1	6530400 6530525	SCP2 domain-containing protein
67	6	LOC_Os06g10900	5693807 - 5694649	DELLA protein RGL3, putative, expressed		49	BGIOSGA022538	OsI_22124	6535392 6535658	Protein involved in the regulation of the transcription process
68	6	LOC_Os06g10910	5701639 - 5704991	xyloglucan fucosyltransferase, putative, expressed		50	BGIOSGA022539	P0021C04.30	6543254-6543509	Fucosyltransferase	Os06g0211600
69	6	LOC_Os06g10920	5707910 - 5705127	xyloglucan fucosyltransferase, putative, expressed		51	BGIOSGA021692	P0021C04.31	6546994-6548519	Fucosyltransferase
70	6	LOC_Os06g10930	5714660 - 5712154	xyloglucan fucosyltransferase, putative, expressed		52	BGIOSGA021691	P0021C04.34	6582114 6583615	Os06g0212100 protein (Putative galactoside 2-alpha-L-fucosyltransferase)
71	6	LOC_Os06g10940	5717068 - 5717478	expressed protein		53	BGIOSGA022540	OsI_22127	6553398 6553523	SCP2 domain-containing protein
72	6	LOC_Os06g10950	5720698 - 5718733	xyloglucan fucosyltransferase, putative, expressed		54	BGIOSGA022541	P0435E12.21	6577852 6578304	FAD_binding_3 domain-containing protein
73	6	LOC_Os06g10960	5721756 - 5726745	xyloglucan fucosyltransferase, putative, expressed		55	BGIOSGA022542	P0021C04.36	6588029 6588439	DUF3475 domain-containing protein
74	6	LOC_Os06g10970	5732121 - 5734237	xyloglucan fucosyltransferase, putative, expressed		56	BGIOSGA021690	P0021C04.37	6590425-6591938	Fucosyltransferase	Os06g0212300
75	6	LOC_Os06g10980	5736153 - 5734288	xyloglucan fucosyltransferase, putative, expressed		57	BGIOSGA022543	P0021C04.39	6596569 6596830	Putative galactoside 2-alpha-L-fucosyltransferase
76	6	LOC_Os06g10990	5747209 - 5745188	DnaK family protein, putative, expressed		58	BGIOSGA021691	P0021C04.34	6584203-6584371	Putative galactoside 2-alpha-L-fucosyltransferase
77	6	LOC_Os06g11000	5759685 - 5761518	hypothetical protein		59	BGIOSGA021689	P0021C04.44	6609448-6611094	Putative xyloglucan fucosyltransferase	Os06g0212600 protein
78	6	LOC_Os06g11010	5777316 - 5773405	eukaryotic aspartyl protease domain containing protein, expressed		60	BGIOSGA022544	OsI_22133	6602053 6602589	Putative galactoside 2-alpha-L-fucosyltransferase
79	6	LOC_Os06g11020	5779333 - 5778761	tic22-like family domain containing protein, expressed		61	BGIOSGA022545	P0021C04.43	6607062 6607320	galactoside 3-alpha-L-fucosyltransferase activity
80	6	LOC_Os06g11030	5788998 - 5784166	EF hand family protein, putative, expressed		62	BGIOSGA021688	OsI_22136	6627719 6628287	Belongs to the heat shock protein 70 family
81	6	LOC_Os06g11040	5795810 - 5791466	expressed protein		63	BGIOSGA021686	OS06G0213200	6650875-6650964	Putative uncharacterized protein	Os06g0213200
82	6	LOC_Os06g11050	5800188 - 5800857	cyclin-dependent kinase inhibitor, putative, expressed		64	BGIOSGA021687	OsI_22137	6639568 6639632	Putative uncharacterized protein
83	6	LOC_Os06g11060	5807269 - 5811211	expressed protein		65	BGIOSGA021684	P0701E03.39	6663826-6664298	Putative uncharacterized protein P0701E03.39	Os06g0213400
84	6	LOC_Os06g11070	5812591 - 5813000	expressed protein		66	BGIOSGA022546	P0701E03.28	6641393 6641510	Putative 41 kD chloroplast nucleoid DNA binding protein (S5)
85	6	LOC_Os06g11080	5813468 - 5815196	hypothetical protein		67	BGIOSGA022548	P0537F07.7	6685638-6685812	Putative uncharacterized protein	Os06g0214100
86	6	LOC_Os06g11090	5817258 - 5820851	CXE carboxylesterase, putative, expressed		68	BGIOSGA021681	P0537F07.8	6690637-6691167	Putative uncharacterized protein P0537F07.8
87	6	LOC_Os06g11100	5827467 - 5821540	retrotransposon protein, putative, unclassified, expressed		69	BGIOSGA022549	P0537F07.9	6691748-6692716	Abhydrolase_3 domain-containing protein	Os06g0214300
88	6	LOC_Os06g11110	5833223 - 5830906	transposon protein, putative, unclassified, expressed		70	BGIOSGA021685	P0701E03.37	6658204 6658503	EF-hand domain-containing protein
89	6	LOC_Os06g11120	5835562 - 5837122	expressed protein		71	BGIOSGA021683	OsI_22142	6671068 6671379	Glycosyltransferase
90	6	LOC_Os06g11135	5838523 - 5837564	gibberellin receptor GID1L2, putative, express		72	BGIOSGA021682	P0537F07.2	6679132 6679419	Putative uncharacterized protein P0537F07.2
91	6	LOC_Os06g11140	5844550 - 5840075	pyridine nucleotide-disulphide oxidoreductase domain containing protein, expressed		73	BGIOSGA022547	P0537F07.3	6679583 6679930	Putative uncharacterized protein P0537F07.3)	Os06g0213900 protein
92	6	LOC_Os06g11150	5847981 - 5849957	DUF1645 domain containing protein, putative, expressed		74	BGIOSGA022550	OsI_22148	6728264 6728685	hydrolase activity
93	6	LOC_Os06g11160	5854313 - 5854669	expressed protein		75	BGIOSGA021679	P0537F07.17	6732858-6732997	Putative NADH dehydrogenase	Os06g0214900
94	6	LOC_Os06g11170	5861126 - 5857235	formin-binding protein-related, putative, expressed		76	BGIOSGA022551	OS06G0215100	6740935-6742182	Putative uncharacterized protein	OS06G0215100
95	6	LOC_Os06g11180	5869596 - 5862163	OsPOP12 - Putative Prolyl Oligopeptidase homologue, expressed
96	6	LOC_Os06g11190	5876421 - 5869895	OsPOP13 - Putative Prolyl Oligopeptidase homologue, expressed		77	BGIOSGA021678	P0537F07.21-1	6751021 6751116	Formin-binding protein-related-like , Matrin-type domain-containing protein	Os06g0215200 protein
97	6	LOC_Os06g11200	5880549 - 5878572	12-oxophytodienoate reductase, putative, expressed		78	BGIOSGA021677	P0537F07.22	6756357-6756448	Peptidase_S9 domain-containing protein	Os06g0215300
98	6	LOC_Os06g11210	5886141 - 5884474	12-oxophytodienoate reductase, putative, expressed		79	BGIOSGA021676	OSJNBB0024N18.1	6763479 6763604	aminopeptidase activity, serine-type peptidase activity
99	6	LOC_Os06g11220	5892183 - 5891071	retrotransposon protein, putative, unclassified		80	BGIOSGA021675	OSJNBB0024N18.3	6771935 6772728	Putative 12-oxophytodienoate reductase 6 (EC 1.3.1.-) (OPDA-reductase 6) (OsOPR6)
100	6	LOC_Os06g11230	5894037 - 5892688	expressed protein		81	BGIOSGA021674	OSJNBB0024N18.5	6777927 6778705	Putative 12-oxophytodienoate reductase 5 (EC 1.3.1.-) (OPDA-reductase 5) (OsOPR5)
101	6	LOC_Os06g11240	5896352 - 5894721	12-oxophytodienoate reductase, putative, expressed		82	BGIOSGA021673	OsI_22157	6787897 6788319	Putative uncharacterized protein
102	6	LOC_Os06g11260	5906018 - 5905264	12-oxophytodienoate reductase, putative, expressed		83	BGIOSGA021672	OSJNBB0024N18.8	6790210 6790988	Putative 12-oxophytodienoate reductase 4 (EC 1.3.1.-) (OPDA-reductase 4) (OsOPR4)
103	6	LOC_Os06g11270	5909468 - 5908095	anthocyanidin 3-O-glucosyltransferase, putative, expressed		84	BGIOSGA021671	OS06G0216133	6797211-6798656	Catalysis of the transfer of a hexosyl group from one compound (donor) to another (acceptor).
104	6	LOC_Os06g11280	5914368 - 5912374	12-oxophytodienoate reductase, putative, expressed		85	BGIOSGA021670	OsI_22160	6816110 6816406	oxidoreductase activity FMN binding
105	6	LOC_Os06g11290	5919690 - 5918106	12-oxophytodienoate reductase, putative, expressed		86	BGIOSGA021669	OsI_22161	6830917 6831469	oxidoreductase activity FMN binding
106	6	LOC_Os06g11300	5923664 - 5921695	CRR4, putative, expressed		87	BGIOSGA021668	OsI_22162	6838489 6839045	oxidoreductase activity FMN binding
107	6	LOC_Os06g11304	5925597 - 5921977	expressed protein		88	BGIOSGA021667	OSJNBB0024N18.12	6843354 6844135	Putative oxophytodienoate reductase that may be involved in the biosynthesis or metabolism of oxylipin signaling molecules
108	6	LOC_Os06g11308	5928879 - 5927194	hypothetical protein		89	BGIOSGA021666	OsI_22164	6847008 6847406	Putative uncharacterized protein
109	6	LOC_Os06g11310	5931984 - 5930399	plastocyanin-like domain containing protein, putative, expressed		90	BGIOSGA021665	OSJNBB0024N18.18	6855768-6856033	Glycine-rich protein-like	Os06g0216700
110	6	LOC_Os06g11320	5939645 - 5933788	peptidyl-prolyl cis-trans isomerase CYP40, putative, expressed		91	BGIOSGA021664	OsI_22166	6859246 6859257	peptidyl-prolyl cis-trans isomerase activity
111	6	LOC_Os06g11330	5963184 - 5953593	OsMADS55 - MADS-box family gene with MIKCc type-box, expressed		92	BGIOSGA021662	OS06G0217300	6897722-6897877	MADS-box transcription factor 55 (OsMADS55)	OS06G0217300
	6	RM2615	5958803-5959315	SSR marker		93	BGIOSGA021663	OsI_22167	6876855 6877010	Putative uncharacterized protein
	6	RM2615	5959056-5959221	SSR marker			RM2615		6887613-6887750		SSR marker
							RM2615		6903911-6904413		SSR marker
							RM2615		6904164-6904319		SSR marker
